# Supplementary material for: Genome compartmentalization predates species divergence in the plant pathogen genus Zymoseptoria
Source: BMC Genomics. 2020 Aug 26;21:588. doi: 10.1186/s12864-020-06871-w (PMC7448473; doi:10.1186/s12864-020-06871-w)
Supplement: Supplementary file 1 — Additional file 1: Table S1. Summary metrics of assemblies filtering process in function of contig coverage quality, presence of telomeric repeats and mitochondrial DNA. [file 12864_2020_6871_MOESM1_ESM.xlsx]

## Sheet: Zt05
Unitig	Length	Percentage_low_confidence_bases	Telomeric_repeats_start	Telomeric_repeats_end	Average_coverage	Filtered_based_on_coverage	Blast_mitochondrion_length	Blast_mitochondrion_percent
Zt05_0	6256379	0.0	Yes	Yes	778611	pass	66	0.0
Zt05_1	4044791	0.0	Yes	Yes	76841	pass	0	0.0		#Absolute values
Zt05_10	16313	100.0	No	No	48926	fail	0	0.0			Nb_contigs	Cumulative_length
Zt05_100	17669	193673	No	No	160994	fail	0	0.0		Passed filtering	30	41240984
Zt05_101	36724	193307	No	No	497095	fail	0	0.0		Failed filtering	42	996178
Zt05_102	17823	100.0	No	No	24304	fail	0	0.0
Zt05_104	31856	17548	No	No	640722	pass	0	0.0
Zt05_106	25154	229029	No	No	119388	fail	0	0.0
Zt05_107	28265	72528	No	No	269566	fail	0	0.0		#Percentages
Zt05_109	25988	98315	No	No	287655	fail	0	0.0			Nb_contigs	Cumulative_length
Zt05_11	8894	100.0	No	No	0.237	fail	0	0.0		Passed filtering	41.67	97.64
Zt05_111	21106	175353	No	No	86212	fail	0	0.0		Failed filtering	58.33	2.36
Zt05_112	5285	100.0	No	No	0.092	fail	0	0.0
Zt05_113	35836	34072	No	No	480325	fail	0	0.0
Zt05_115	6576	100.0	No	No	0.9967	fail	0	0.0
Zt05_12	20359	219608	No	No	118388	fail	0	0.0
Zt05_13	1921807	0.0	No	Yes	768116	pass	0	0.0
Zt05_14	505999	0.1919	No	Yes	765988	pass	0	0.0
Zt05_16	1606558	0.0	Yes	Yes	77054	pass	0	0.0
Zt05_17	1415222	0.0	Yes	Yes	762201	pass	0	0.0
Zt05_18	1167231	0.0	Yes	Yes	745835	pass	0	0.0
Zt05_19	729442	0.0	Yes	Yes	150.56	pass	0	0.0
Zt05_2	3679917	0.0	No	Yes	77216	pass	0	0.0
Zt05_20	904980	0.0	Yes	Yes	75398	pass	0	0.0
Zt05_21	676476	0.0001	Yes	Yes	757461	pass	0	0.0
Zt05_22	275957	0.1084	No	Yes	713726	pass	0	0.0
Zt05_23	587962	0.0	Yes	No	732911	pass	0	0.0
Zt05_24	543608	0.0002	Yes	Yes	773371	pass	0	0.0
Zt05_25	561060	0.0	Yes	Yes	743362	pass	0	0.0
Zt05_26	289779	0.0003	Yes	Yes	749848	pass	0	0.0
Zt05_27	176989	0.0	No	Yes	72.43	pass	0	0.0
Zt05_28	42178	281782	No	No	215851	fail	0	0.0
Zt05_29	34547	46082	No	No	550648	fail	0	0.0
Zt05_3	3058434	0.0	No	Yes	779374	pass	0	0.0
Zt05_30	19412	61508	No	No	98037	fail	0	0.0
Zt05_31	22441	100.0	No	No	0.3094	fail	0	0.0
Zt05_32	29590	226529	No	No	5789677	fail	29589	100.0
Zt05_33	18530	134862	No	No	228458	fail	0	0.0
Zt05_34	14568	201744	No	No	261913	fail	0	0.0
Zt05_35	36331	0.5615	No	No	11031117	fail	36329	99.99
Zt05_36	6990	100.0	No	No	14923	fail	0	0.0
Zt05_37	23929	0.514	No	No	57972	pass	23878	99.79
Zt05_38	26970	0.2781	No	No	408428	fail	26966	99.99
Zt05_39	577	100.0	No	No	0.9948	fail	576	99.83
Zt05_4	2827486	0.0	Yes	No	783643	pass	0	0.0
Zt05_5	2254466	0.0	No	Yes	767777	pass	0	0.0
Zt05_6	2356248	0.0	No	Yes	759988	pass	0	0.0
Zt05_7	2454671	0.0	Yes	Yes	779472	pass	0	0.0
Zt05_70	919221	0.1536	Yes	No	752998	pass	0	0.0
Zt05_72	40568	99857	No	No	611196	pass	0	0.0
Zt05_74	36418	177165	No	No	225998	fail	0	0.0
Zt05_75	1793459	0.43	No	Yes	770099	pass	0	0.0
Zt05_77	65352	0.0918	No	No	16318448	fail	65349	100.0
Zt05_78	18802	23455	No	No	200505	fail	18800	99.99
Zt05_80	50595	17927	No	No	17440226	fail	50593	100.0
Zt05_81	31859	91152	No	No	391255	fail	31857	99.99
Zt05_82	28100	130071	No	No	282037	fail	0	0.0
Zt05_83	76040	51841	No	No	1210767	pass	0	0.0
Zt05_84	34595	71282	No	No	572821	pass	0	0.0
Zt05_85	18347	151687	No	No	261566	fail	0	0.0
Zt05_86	8798	100.0	No	No	41432	fail	0	0.0
Zt05_87	21524	0.9338	No	No	44095	fail	0	0.0
Zt05_88	22700	357577	No	No	448639	fail	0	0.0
Zt05_9	17975	635994	No	No	48184	fail	0	0.0
Zt05_90	31505	57705	No	No	509632	fail	0	0.0
Zt05_91	2602	100.0	No	No	0.3319	fail	0	0.0
Zt05_92	25497	90207	No	No	359052	fail	0	0.0
Zt05_94	30547	366779	No	No	57542	fail	0	0.0
Zt05_96	25854	308888	No	No	719993	pass	0	0.0
Zt05_97	17126	235548	No	No	229823	fail	0	0.0
Zt05_98	18727	100.0	No	No	0.923	fail	0	0.0
Zt05_99	31578	59377	No	No	519014	fail	0	0.0

## Sheet: Zt10
Unitig	Length	Percentage_low_confidence_bases	Telomeric_repeats_start	Telomeric_repeats_end	Average_coverage	Filtered_based_on_coverage	Blast_mitochondrion_length	Blast_mitochondrion_percent
Zt10_0	6591773	0.0	Yes	Yes	71075	pass	66	0.0
Zt10_1	3658633	0.0	Yes	Yes	722806	pass	326	0.01		#Absolute values
Zt10_10	1586251	0.0	Yes	Yes	679586	pass	0	0.0			Nb_contigs	Cumulative_length
Zt10_11	1401570	0.0	Yes	Yes	709739	pass	0	0.0		Passed filtering	19	39248105
Zt10_12	1308319	0.0	Yes	Yes	700456	pass	0	0.0		Failed filtering	4	177391
Zt10_13	612881	0.0003	Yes	Yes	705746	pass	0	0.0
Zt10_14	541278	0.0	Yes	Yes	735016	pass	0	0.0
Zt10_15	634198	0.0	Yes	Yes	746826	pass	0	0.0
Zt10_16	601459	0.0	Yes	Yes	732078	pass	0	0.0		#Percentages
Zt10_18	600433	0.0	Yes	Yes	71348	pass	0	0.0			Nb_contigs	Cumulative_length
Zt10_19	421526	0.0	Yes	Yes	705548	pass	0	0.0		Passed filtering	82.61	99.55
Zt10_2	3907113	0.0	Yes	Yes	724779	pass	0	0.0		Failed filtering	17.39	0.45
Zt10_21	41756	57189	No	No	463883	fail	0	0.0
Zt10_22	96538	12544	No	No	2583966	fail	87170	90.3
Zt10_25	24485	4031	No	No	386678	fail	22969	93.81
Zt10_27	14612	623529	No	No	61654	fail	0	0.0
Zt10_3	3166128	0.0	Yes	Yes	72216	pass	0	0.0
Zt10_4	2925395	0.0	Yes	Yes	716648	pass	0	0.0
Zt10_5	2697149	0.6421	Yes	Yes	758013	pass	0	0.0
Zt10_6	2471526	0.0	Yes	Yes	717097	pass	0	0.0
Zt10_7	2177816	0.0	Yes	Yes	710167	pass	0	0.0
Zt10_8	1943123	0.0	Yes	Yes	712434	pass	0	0.0
Zt10_9	2001534	0.0	Yes	Yes	728217	pass	0	0.0

## Sheet: Zp13
Unitig	Length	Percentage_low_confidence_bases	Telomeric_repeats_start	Telomeric_repeats_end	Average_coverage	Filtered_based_on_coverage	Blast_mitochondrion_length	Blast_mitochondrion_percent
Zp13_0	551620	0.2578	No	Yes	74172	pass	0	0.0
Zp13_1	1251096	0.0899	No	Yes	700162	pass	0	0.0		#Absolute values
Zp13_10	2115121	0.1651	No	No	73418	pass	0	0.0			Nb_contigs	Cumulative_length
Zp13_100	15020	369574	No	No	942377	pass	0	0.0		Passed filtering	42	40312446
Zp13_101	16852	316936	No	No	20485	fail	0	0.0		Failed filtering	27	663081
Zp13_102	27311	122698	No	No	396871	fail	19444	71.19
Zp13_103	50268	489476	No	No	9902551	fail	40861	81.29
Zp13_104	21619	16421	No	No	2088825	fail	19666	90.97
Zp13_108	17002	47877	No	No	2873279	fail	16044	94.37		#Percentages
Zp13_11	26192	115379	No	No	449813	fail	0	0.0			Nb_contigs	Cumulative_length
Zp13_12	2033689	0.0	Yes	Yes	733512	pass	0	0.0		Passed filtering	60.87	98.38
Zp13_13	663740	0.0139	Yes	No	73903	pass	0	0.0		Failed filtering	39.13	1.62
Zp13_14	227596	47026	Yes	No	680112	pass	0	0.0
Zp13_15	14350	100.0	No	No	73469	fail	0	0.0
Zp13_16	14860	153499	Yes	No	257163	fail	0	0.0
Zp13_18	26521	100.0	No	No	13791	fail	0	0.0
Zp13_19	1434377	0.0	Yes	Yes	72995	pass	0	0.0
Zp13_2	864703	0.1225	No	Yes	739956	pass	0	0.0
Zp13_20	896055	0.1402	Yes	No	723658	pass	0	0.0
Zp13_21	442673	0.2812	No	No	702921	pass	0	0.0
Zp13_22	28801	55762	No	No	416661	fail	0	0.0
Zp13_23	77531	0.9287	Yes	No	764428	pass	0	0.0
Zp13_24	251785	27813	Yes	No	688843	pass	0	0.0
Zp13_25	35596	39695	Yes	No	637971	pass	0	0.0
Zp13_26	1129321	0.1764	No	Yes	722965	pass	0	0.0
Zp13_27	687707	0.2261	No	No	694419	pass	0	0.0
Zp13_28	1150625	0.032	No	Yes	729727	pass	354	0.03
Zp13_29	777735	0.0703	No	Yes	787042	pass	69	0.01
Zp13_3	3617654	0.0	Yes	Yes	730614	pass	0	0.0
Zp13_30	306005	0.1007	Yes	No	692099	pass	0	0.0
Zp13_31	155953	0.4123	No	No	67174	pass	0	0.0
Zp13_32	601333	0.0002	Yes	Yes	748159	pass	0	0.0
Zp13_33	161166	0.6484	No	Yes	730269	pass	0	0.0
Zp13_34	20053	15708	No	No	4923278	fail	16356	81.56
Zp13_35	23530	59329	No	No	4367843	fail	19170	81.47
Zp13_36	24327	156575	No	No	555.41	fail	21254	87.37
Zp13_37	20067	290028	No	No	4340439	fail	18546	92.42
Zp13_38	24179	23616	No	No	4861279	fail	21734	89.89
Zp13_39	15987	216551	No	No	16574	fail	13966	87.36
Zp13_4	2126650	0.0429	Yes	No	750349	pass	0	0.0
Zp13_5	1425901	0.0646	No	No	754012	pass	0	0.0
Zp13_6	2685343	0.0172	Yes	No	752226	pass	58	0.0
Zp13_7	515899	0.2853	No	No	708978	pass	0	0.0
Zp13_71	170658	0.5707	Yes	No	787452	pass	0	0.0
Zp13_72	5901476	0.1318	No	Yes	749601	pass	0	0.0
Zp13_73	22038	119249	No	No	1528439	pass	0	0.0
Zp13_74	36882	106556	No	No	3341764	fail	0	0.0
Zp13_75	287755	12799	No	No	724288	pass	0	0.0
Zp13_76	2683136	0.0022	No	Yes	743832	pass	0	0.0
Zp13_77	150570	0.0066	Yes	No	705857	pass	0	0.0
Zp13_78	1274542	0.2667	No	No	723383	pass	0	0.0
Zp13_8	1103581	0.0087	No	Yes	732478	pass	70	0.01
Zp13_80	86499	0.8925	No	Yes	741719	pass	0	0.0
Zp13_81	20677	147217	No	No	2209235	fail	17076	82.58
Zp13_83	23906	143604	No	No	685832	pass	21600	90.35
Zp13_84	26057	0.1727	No	No	1725989	pass	23574	90.47
Zp13_85	66166	358885	No	No	10087621	fail	55091	83.26
Zp13_86	23365	259063	No	No	211763	fail	21173	90.62
Zp13_88	25143	56238	No	No	6977927	fail	17884	71.13
Zp13_89	25355	0.7336	No	No	3943581	fail	18108	71.42
Zp13_9	2317478	0.0	Yes	Yes	741555	pass	0	0.0
Zp13_90	22029	82301	No	No	822059	pass	18324	83.18
Zp13_91	22733	905908	No	No	5578773	fail	19004	83.6
Zp13_92	23113	158785	No	No	35016	fail	19270	83.37
Zp13_93	17582	30713	No	No	1769052	pass	11095	63.1
Zp13_94	14111	50953	No	No	3178749	fail	8982	63.65
Zp13_95	18229	200889	No	No	357299	fail	15015	82.37
Zp13_98	23245	92364	No	No	1869273	pass	0	0.0
Zp13_99	15388	188978	No	No	250075	fail	0	0.0

## Sheet: Zb87
Unitig	Length	Percentage_low_confidence_bases	Telomeric_repeats_start	Telomeric_repeats_end	Average_coverage	Filtered_based_on_coverage	Blast_mitochondrion_length	Blast_mitochondrion_percent
Zb87_0	36213	210063	No	No	330513	fail	0	0.0
Zb87_1	23228	268814	No	No	225491	fail	0	0.0		#Absolute values
Zb87_11	2400195	0.002	No	Yes	642416	pass	0	0.0			Nb_contigs	Cumulative_length
Zb87_12	15980	85544	No	No	153887	fail	0	0.0		Passed filtering	29	41586671
Zb87_13	13002	16759	No	No	11016	fail	0	0.0		Failed filtering	24	492274
Zb87_14	3366557	0.0	Yes	Yes	648816	pass	103	0.0
Zb87_15	25687	319812	No	No	151593	fail	0	0.0
Zb87_16	3057636	0.0	Yes	Yes	643065	pass	0	0.0
Zb87_17	2967292	0.0	Yes	Yes	683604	pass	0	0.0		#Percentages
Zb87_18	514423	0.2471	Yes	No	614392	pass	0	0.0			Nb_contigs	Cumulative_length
Zb87_19	26383	405488	No	No	128676	fail	0	0.0		Passed filtering	54.72	98.83
Zb87_2	773319	0.0021	No	Yes	650915	pass	0	0.0		Failed filtering	45.28	1.17
Zb87_20	13449	185441	No	No	138976	fail	0	0.0
Zb87_21	2079017	0.0	Yes	Yes	640817	pass	0	0.0
Zb87_22	2005227	0.0	Yes	Yes	641738	pass	0	0.0
Zb87_23	202250	0.0	No	Yes	638862	pass	0	0.0
Zb87_24	22248	42161	Yes	No	265791	fail	0	0.0
Zb87_26	1839193	0.0	Yes	Yes	634659	pass	0	0.0
Zb87_27	22379	51924	No	No	194656	fail	0	0.0
Zb87_28	36130	89427	No	Yes	634711	pass	0	0.0
Zb87_29	9734	824224	No	No	54516	fail	0	0.0
Zb87_3	17550	151054	No	Yes	193516	fail	0	0.0
Zb87_30	1390549	0.0011	No	Yes	662251	pass	0	0.0
Zb87_31	645971	0.0516	Yes	No	597773	pass	0	0.0
Zb87_32	1402869	0.0	Yes	Yes	640169	pass	0	0.0
Zb87_36	12009	100.0	No	No	0.3103	fail	0	0.0
Zb87_37	51365	0.0	No	No	636716	pass	0	0.0
Zb87_38	473431	0.1648	No	Yes	625326	pass	0	0.0
Zb87_4	1615172	0.0272	Yes	No	761249	pass	0	0.0
Zb87_40	435044	0.0	Yes	Yes	65182	pass	0	0.0
Zb87_41	490817	0.0	Yes	Yes	631825	pass	0	0.0
Zb87_42	11034	100.0	No	No	2021-03-01	fail	0	0.0
Zb87_43	26295	0.019	No	No	8094632	fail	20288	77.16
Zb87_44	25213	0.2261	No	No	573898	pass	23330	92.53
Zb87_45	11994	0.2335	No	No	7716	fail	0	0.0
Zb87_46	1639	100.0	No	No	31729	fail	0	0.0
Zb87_5	1864800	0.1053	Yes	No	630066	pass	0	0.0
Zb87_51	13902	31219	No	No	162902	pass	9082	65.33
Zb87_52	6239	226318	No	No	11096	fail	5563	89.16
Zb87_61	2744794	0.0023	Yes	No	64722	pass	0	0.0
Zb87_62	4403518	0.0088	No	Yes	665371	pass	0	0.0
Zb87_63	36337	92303	Yes	No	284117	fail	0	0.0
Zb87_64	3031462	0.2127	No	No	654133	pass	0	0.0
Zb87_65	2857461	0.0406	Yes	No	739994	pass	0	0.0
Zb87_67	12040	259884	No	No	72103	fail	0	0.0
Zb87_68	38692	19384	Yes	No	71172	pass	0	0.0
Zb87_69	15590	38101	No	No	331621	fail	0	0.0
Zb87_71	840478	0.2032	No	No	64215	pass	0	0.0
Zb87_72	50047	0.7493	No	No	22461415	fail	37913	75.75
Zb87_73	24441	100651	No	No	7375022	fail	18828	77.03
Zb87_74	41422	0.8908	No	No	13247903	fail	31347	75.68
Zb87_8	19894	0.0402	Yes	No	481265	pass	0	0.0
Zb87_9	17334	316084	No	No	144674	fail	0	0.0

## Sheet: Za17
Unitig	Length	Percentage_low_confidence_bases	Telomeric_repeats_start	Telomeric_repeats_end	Average_coverage	Filtered_based_on_coverage	Blast_mitochondrion_length	Blast_mitochondrion_percent
Za17_0	3143552	0.2129	No	No	828304	pass	0	0.0
Za17_1	2169396	0.0	No	Yes	844967	pass	0	0.0		#Absolute values
Za17_2	1993105	0.0072	No	No	812722	pass	0	0.0			Nb_contigs	Cumulative_length
Za17_3	1749568	0.0	No	Yes	820626	pass	0	0.0		Passed filtering	50	38100668
Za17_4	1716324	0.5133	No	No	840972	pass	0	0.0		Failed filtering	14	474785
Za17_5	1671174	0.1454	No	No	812685	pass	0	0.0
Za17_6	1603868	0.0234	No	No	811495	pass	0	0.0
Za17_7	1477140	0.5291	No	No	811137	pass	0	0.0
Za17_8	1459434	0.0	No	Yes	827845	pass	0	0.0		#Percentages
Za17_9	1365152	0.0004	No	No	831048	pass	0	0.0			Nb_contigs	Cumulative_length
Za17_10	1156695	0.0369	No	No	802308	pass	0	0.0		Passed filtering	78.13	98.77
Za17_11	1081172	0.2787	No	No	796162	pass	0	0.0		Failed filtering	21.88	1.23
Za17_12	1076359	0.2792	No	No	80371	pass	0	0.0
Za17_13	1077471	0.465	No	No	851105	pass	0	0.0
Za17_14	1063129	0.0284	No	No	847939	pass	0	0.0
Za17_15	967066	0.3432	No	No	822476	pass	0	0.0
Za17_16	825315	19584	No	No	843225	pass	0	0.0
Za17_17	761289	0.8013	No	No	80374	pass	0	0.0
Za17_18	741530	0.1702	No	No	836201	pass	0	0.0
Za17_19	696643	13117	No	No	931499	pass	0	0.0
Za17_20	676057	0.0	No	No	83057	pass	0	0.0
Za17_21	650569	0.1552	No	No	821251	pass	0	0.0
Za17_22	629149	0.3683	No	No	852496	pass	0	0.0
Za17_23	565584	10647	No	No	806337	pass	0	0.0
Za17_24	560825	0.0892	No	Yes	844219	pass	0	0.0
Za17_25	532570	0.0013	No	Yes	826282	pass	0	0.0
Za17_26	497007	0.0	No	Yes	872006	pass	0	0.0
Za17_27	446625	35457	No	No	828605	pass	0	0.0
Za17_28	444367	0.6603	No	No	881718	pass	0	0.0
Za17_29	429297	0.0	No	Yes	881842	pass	0	0.0
Za17_30	420648	0.0005	No	Yes	90.23	pass	0	0.0
Za17_31	407715	0.3856	No	No	805176	pass	0	0.0
Za17_32	383604	0.1316	No	No	803256	pass	0	0.0
Za17_33	379172	0.0665	No	Yes	888986	pass	0	0.0
Za17_34	356681	0.2058	No	No	839894	pass	0	0.0
Za17_35	350775	50802	No	No	735296	pass	0	0.0
Za17_36	348504	0.3805	No	No	844737	pass	0	0.0
Za17_37	341449	46918	No	No	759875	pass	0	0.0
Za17_38	287161	0.0585	No	No	888689	pass	0	0.0
Za17_39	269207	0.0089	No	No	809142	pass	0	0.0
Za17_41	227991	23497	No	No	796526	pass	0	0.0
Za17_42	219597	0.0	No	Yes	882084	pass	0	0.0
Za17_43	188224	0.0053	No	No	854829	pass	0	0.0
Za17_44	173832	0.0	No	Yes	1675186	pass	0	0.0
Za17_45	149093	0.0074	No	No	2405864	fail	0	0.0
Za17_46	140758	0.7751	No	No	832138	pass	0	0.0
Za17_47	129589	0.9847	No	No	733602	pass	0	0.0
Za17_48	115602	0.5813	No	No	847676	pass	0	0.0
Za17_49	104121	2475	No	No	765122	pass	0	0.0
Za17_50	62472	0.1633	No	No	7344659	fail	37479	59.99
Za17_51	62469	0.2961	No	No	7623265	fail	37454	59.96
Za17_52	62463	0.5155	No	No	9315251	fail	37457	59.97
Za17_53	23230	100.0	No	No	123919	fail	0	0.0
Za17_54	22944	0.0305	No	No	537553	fail	0	0.0
Za17_55	15566	0.0578	No	Yes	1652225	pass	0	0.0
Za17_56	13040	0.3451	No	No	1561172	pass	0	0.0
Za17_57	8115	106839	No	No	35713	fail	0	0.0
Za17_58	7797	100.0	No	No	25784	fail	0	0.0
Za17_59	4199	100.0	No	No	95623	fail	0	0.0
Za17_60	4148	100.0	No	No	12294	fail	0	0.0
Za17_62	2197	827037	No	No	7081	fail	0	0.0
Za17_63	2054	100.0	No	No	0.8102	fail	0	0.0
Za17_64	1129	100.0	No	No	21445	fail	0	0.0
Za17_65	62475	0.1072	No	No	12969118	fail	37475	59.98

## Sheet: Zpa63
Unitig	Length	Percentage_low_confidence_bases	Telomeric_repeats_start	Telomeric_repeats_end	Average_coverage	Filtered_based_on_coverage	Blast_mitochondrion_length	Blast_mitochondrion_percent
Zpa63_0	2525722	0.0021	No	No	660403	pass	0	0.0
Zpa63_1	1694222	0.0004	No	No	708716	pass	0	0.0		#Absolute values
Zpa63_2	1549224	0.0005	No	No	711774	pass	0	0.0			Nb_contigs	Cumulative_length
Zpa63_3	1477187	0.0	No	No	75397	pass	0	0.0		Passed filtering	103	41398787
Zpa63_4	1457091	0.0083	No	No	755844	pass	0	0.0		Failed filtering	36	1088424
Zpa63_5	1321787	0.0002	No	No	653556	pass	0	0.0
Zpa63_6	1155037	0.0	No	No	706307	pass	0	0.0
Zpa63_7	1055592	0.0357	No	No	764701	pass	0	0.0
Zpa63_8	1016516	0.15	No	No	658475	pass	0	0.0		#Percentages
Zpa63_9	948252	0.0276	No	No	805015	pass	0	0.0			Nb_contigs	Cumulative_length
Zpa63_10	898601	0.0453	No	No	77448	pass	0	0.0		Passed filtering	74.1	97.44
Zpa63_11	884021	0.1911	No	No	678259	pass	33	0.0		Failed filtering	25.9	2.56
Zpa63_12	849273	16531	No	Yes	669273	pass	0	0.0
Zpa63_13	857905	0.0005	No	No	744111	pass	0	0.0
Zpa63_14	811784	0.0537	No	No	604791	pass	0	0.0
Zpa63_15	799773	0.1709	No	No	744537	pass	0	0.0
Zpa63_16	778919	0.0044	No	No	654778	pass	0	0.0
Zpa63_17	737698	0.0005	No	No	752615	pass	0	0.0
Zpa63_18	670639	0.0016	No	No	670569	pass	0	0.0
Zpa63_19	645969	0.0655	No	No	689421	pass	100	0.02
Zpa63_20	641141	0.002	No	No	725462	pass	0	0.0
Zpa63_21	627162	0.0011	No	No	671745	pass	0	0.0
Zpa63_22	581343	0.0014	No	No	811391	pass	0	0.0
Zpa63_23	555987	0.0005	No	No	682332	pass	0	0.0
Zpa63_24	528720	0.0004	No	No	638127	pass	0	0.0
Zpa63_25	533986	0.0	No	No	656837	pass	0	0.0
Zpa63_26	522264	0.0021	No	No	683722	pass	0	0.0
Zpa63_27	499986	34957	No	No	716175	pass	0	0.0
Zpa63_28	513449	0.3796	No	No	607645	pass	0	0.0
Zpa63_29	426419	0.0035	No	No	688641	pass	0	0.0
Zpa63_30	429094	0.0	No	No	630426	pass	0	0.0
Zpa63_31	424929	0.0	No	Yes	665751	pass	0	0.0
Zpa63_32	426611	0.1179	No	No	669693	pass	39	0.01
Zpa63_33	408834	0.0002	No	Yes	876636	pass	0	0.0
Zpa63_34	410633	0.235	No	No	608749	pass	0	0.0
Zpa63_35	410004	10456	No	No	733212	pass	0	0.0
Zpa63_36	397999	0.8276	No	No	671956	pass	0	0.0
Zpa63_37	369380	0.1354	No	Yes	825113	pass	0	0.0
Zpa63_38	380833	0.0042	No	No	642181	pass	0	0.0
Zpa63_39	379507	0.3831	No	No	679864	pass	0	0.0
Zpa63_40	381687	0.0029	No	No	680818	pass	0	0.0
Zpa63_41	378126	0.0291	No	No	648878	pass	0	0.0
Zpa63_42	369343	0.0032	No	No	632137	pass	0	0.0
Zpa63_43	358121	0.005	No	No	695174	pass	0	0.0
Zpa63_44	346272	0.4361	No	No	642807	pass	0	0.0
Zpa63_45	338731	0.1479	No	No	644672	pass	0	0.0
Zpa63_46	332426	0.0006	No	Yes	710768	pass	0	0.0
Zpa63_47	306497	0.0046	No	No	604581	pass	0	0.0
Zpa63_48	313693	0.0026	No	No	676365	pass	0	0.0
Zpa63_49	285964	0.1245	No	No	559935	pass	125	0.04
Zpa63_50	290824	27319	No	No	870017	pass	0	0.0
Zpa63_51	275801	0.0036	No	No	647486	pass	0	0.0
Zpa63_52	261617	0.0011	No	No	57189	pass	0	0.0
Zpa63_53	245617	0.0037	No	No	658942	pass	0	0.0
Zpa63_54	240682	0.0145	No	No	662162	pass	0	0.0
Zpa63_55	236672	0.022	No	No	491251	fail	0	0.0
Zpa63_56	233657	0.3402	No	No	605161	pass	0	0.0
Zpa63_57	225353	0.0	No	No	574866	pass	0	0.0
Zpa63_58	214134	0.0079	No	No	592719	pass	0	0.0
Zpa63_59	199765	0.0871	No	No	604457	pass	0	0.0
Zpa63_60	172165	20579	No	No	678455	pass	0	0.0
Zpa63_61	189778	0.0	No	Yes	745449	pass	0	0.0
Zpa63_62	188361	0.0021	No	No	773136	pass	0	0.0
Zpa63_63	182557	0.2755	No	No	610826	pass	0	0.0
Zpa63_64	180574	0.0	No	No	702636	pass	0	0.0
Zpa63_65	178501	0.0	No	Yes	732328	pass	0	0.0
Zpa63_66	167533	0.006	No	No	62537	pass	0	0.0
Zpa63_67	162058	0.0019	No	No	595704	pass	0	0.0
Zpa63_68	152409	12867	No	No	594467	pass	0	0.0
Zpa63_69	151256	0.281	No	No	535055	pass	0	0.0
Zpa63_70	150541	0.008	No	No	518292	pass	0	0.0
Zpa63_71	138903	0.0101	No	No	547139	pass	0	0.0
Zpa63_72	136412	0.3072	No	No	722516	pass	0	0.0
Zpa63_73	136380	0.0139	No	No	649309	pass	0	0.0
Zpa63_74	131489	0.0	No	Yes	1297348	pass	0	0.0
Zpa63_75	121623	0.0041	No	No	545171	pass	0	0.0
Zpa63_76	125830	0.445	No	No	607559	pass	0	0.0
Zpa63_77	121420	25243	No	No	644576	pass	0	0.0
Zpa63_78	113210	22454	No	No	641935	pass	0	0.0
Zpa63_79	110077	0.9339	No	No	730964	pass	0	0.0
Zpa63_80	99616	10631	No	No	538358	pass	0	0.0
Zpa63_81	92123	0.8141	No	No	585836	pass	0	0.0
Zpa63_82	87390	17153	No	No	573625	pass	0	0.0
Zpa63_83	86155	0.9332	No	No	525798	pass	0	0.0
Zpa63_84	83932	0.0	No	Yes	731348	pass	0	0.0
Zpa63_85	82849	0.2631	No	No	603237	pass	0	0.0
Zpa63_86	76201	0.0039	No	No	591846	pass	0	0.0
Zpa63_87	65248	0.8705	No	No	400883	fail	0	0.0
Zpa63_88	64522	0.017	No	No	530369	pass	0	0.0
Zpa63_89	61727	306932	No	No	616228	pass	0	0.0
Zpa63_90	61448	0.0195	No	No	19281223	fail	33383	54.33
Zpa63_91	59428	0.0976	No	No	396513	fail	0	0.0
Zpa63_92	58229	0.0	No	No	408285	fail	0	0.0
Zpa63_93	57231	0.8737	No	No	472899	fail	0	0.0
Zpa63_94	56662	0.0124	No	No	550199	pass	0	0.0
Zpa63_95	55969	0.0071	No	No	562726	pass	0	0.0
Zpa63_96	52787	249721	No	No	38343	fail	0	0.0
Zpa63_97	52448	0.0934	No	No	456836	fail	0	0.0
Zpa63_98	49739	0.0	No	Yes	708493	pass	0	0.0
Zpa63_99	47107	0.0	No	No	563487	pass	0	0.0
Zpa63_100	41748	36553	No	No	949072	pass	0	0.0
Zpa63_101	39064	13158	No	No	556902	pass	0	0.0
Zpa63_102	38265	0.0209	No	No	593499	pass	0	0.0
Zpa63_103	38348	0.0209	No	No	334879	fail	0	0.0
Zpa63_104	32450	0.7766	No	No	33824849	fail	18473	56.93
Zpa63_105	34228	14608	No	No	556791	pass	0	0.0
Zpa63_106	33382	0.716	No	No	390578	fail	0	0.0
Zpa63_107	32949	0.6222	No	No	425229	fail	0	0.0
Zpa63_108	29754	16905	No	No	436138	fail	0	0.0
Zpa63_109	29747	0.8034	No	No	44826	fail	0	0.0
Zpa63_110	29156	23529	No	No	3184146	fail	0	0.0
Zpa63_111	27136	0.3096	No	No	272357	fail	0	0.0
Zpa63_112	25916	40593	No	No	454482	fail	0	0.0
Zpa63_113	22122	0.0362	No	No	586958	pass	0	0.0
Zpa63_114	21953	0.0	No	No	111613	pass	0	0.0
Zpa63_115	18434	57936	No	No	22952	fail	0	0.0
Zpa63_116	5950	12605	No	No	10095	fail	0	0.0
Zpa63_117	15652	815679	No	No	26412	fail	0	0.0
Zpa63_118	15271	0.2947	No	No	8533367	fail	10037	65.73
Zpa63_119	15277	0.9557	No	No	380244	fail	0	0.0
Zpa63_120	11670	446615	No	No	701273	pass	5230	44.82
Zpa63_121	11085	94452	No	No	1790422	pass	4968	44.82
Zpa63_122	10752	281157	No	No	985797	pass	5468	50.86
Zpa63_123	10829	0.0	No	No	363283	fail	0	0.0
Zpa63_124	10689	153709	No	No	124097	fail	0	0.0
Zpa63_125	9228	0.0	No	No	21984436	fail	7519	81.48
Zpa63_126	8338	0.0	No	No	34208479	fail	5834	69.97
Zpa63_127	8023	0.0125	No	No	350172	fail	0	0.0
Zpa63_128	7872	131479	No	No	1490562	pass	4193	53.26
Zpa63_129	5979	0.1338	No	No	198976	fail	0	0.0
Zpa63_130	5195	798845	No	No	284815	fail	2323	44.72
Zpa63_131	5053	506828	No	No	452509	fail	2575	50.96
Zpa63_132	4771	100.0	No	No	22124	fail	0	0.0
Zpa63_133	3670	820163	No	No	310512	fail	1889	51.47
Zpa63_134	3488	563933	No	No	146564	fail	0	0.0
Zpa63_135	3156	812104	No	No	583586	pass	929	29.44
Zpa63_136	2246	100.0	No	No	10415	fail	0	0.0
Zpa63_137	1996	100.0	No	No	423434	fail	1197	59.97
Zpa63_138	16006	112833	No	No	294742	fail	0	0.0
