# Supplementary material for: Genome compartmentalization predates species divergence in the plant pathogen genus Zymoseptoria
Source: BMC Genomics. 2020 Aug 26;21:588. doi: 10.1186/s12864-020-06871-w (PMC7448473; doi:10.1186/s12864-020-06871-w)
Supplement: Supplementary file 2 — Additional file 2: Table S2. Summary of gene expression in Z. tritici isolates during infection stages. [file 12864_2020_6871_MOESM2_ESM.xlsx]

## Sheet: Feuil1
	Za17	Zb87	Zp13	Zpa63	Zt05	Zt10
Gene number	11463	11480	11661	10528	12386	11991
Gene length average	1490.7	1494.61	1525.85	1518.7	1498.61	1508.88
Gene length maximum	18042.0	17763.0	17820.0	17901.0	18297.0	18117.0
Gene length median	1226.0	1230.0	1260.0	1250.0	1225.0	1235.0
Gene length minimum	214.0	215.0	182.0	161.0	216.0	216.0
CDS	27571	27298	27886	24612	30213	29183
CDS length average	1377.63	1391.39	1414.87	1418.73	1376.81	1392.8
Exon number average per gene	2.41	2.38	2.39	2.34	2.44	2.43
