# Supplementary material for: Genome compartmentalization predates species divergence in the plant pathogen genus Zymoseptoria
Source: BMC Genomics. 2020 Aug 26;21:588. doi: 10.1186/s12864-020-06871-w (PMC7448473; doi:10.1186/s12864-020-06871-w)
Supplement: Supplementary file 3 — Additional file 3: Table S3. Enrichment of species-specific and isolate-specific genes per chromosome/contig. [file 12864_2020_6871_MOESM3_ESM.xlsx]

## Sheet: Summary
	Cumulated length		Percentage
	Non-core	Core	Non-core	Core
Zt09	4608605	#REF!	#REF!	#REF!
Zt05	#REF!	#REF!	#REF!	#REF!
Zt10	#REF!	#REF!	#REF!	#REF!
Zp13	#REF!	#REF!	#REF!	#REF!
Zb87	0	0	#DIV/0!	#DIV/0!
Za17	0	0	#DIV/0!	#DIV/0!

## Sheet: Zt09
			#Strain specific				#Species specific				#Species specific without strain specific
				Simulations in which, compared to the observed values,			Simulations in which, compared to the observed values,
				the number of strain specific genes was:			the number of species specific genes was:
Contig	Length	Genome compartment	Observed_count_specific_genes	Higher	Equal	Lower	Observed_count_specific_genes	Higher	Equal	Lower	Observed_count_specific_genes	Higher	Equal	Lower
Zt09_1	6088797	Core	63	1000	0	0	89	1000	0	0	26	1000	0	0
Zt09_10	1682575	Core	19	999	0	1	36	998	0	2	17	1000	0	0
Zt09_11	1624292	Core	26	947	17	36	38	993	2	5	12	1000	0	0
Zt09_12	1462624	Core	20	974	10	16	26	999	0	1	6	1000	0	0
Zt09_13	1185774	Core	30	130	42	828	47	47	20	933	17	1000	0	0
Zt09_14	773098	Non-core	34	0	0	1000	62	0	0	1000	28	1	0	999
Zt09_15	639501	Non-core	41	0	0	1000	61	0	0	1000	20	0	1	999
Zt09_16	607044	Non-core	63	0	0	1000	69	0	0	1000	6	932	41	27
Zt09_17	584099	Non-core	38	0	0	1000	48	0	0	1000	10	358	110	532
Zt09_18	573698	Non-core	37	0	0	1000	64	0	0	1000	27	0	0	1000
Zt09_19	549847	Non-core	31	0	0	1000	60	0	0	1000	29	0	0	1000
Zt09_2	3860111	Core	47	1000	0	0	89	1000	0	0	42	1000	0	0
Zt09_20	472105	Non-core	44	0	0	1000	58	0	0	1000	14	44	47	909
Zt09_21	409213	Non-core	45	0	0	1000	55	0	0	1000	10	115	92	793
Zt09_3	3505381	Core	44	1000	0	0	67	1000	0	0	23	1000	0	0
Zt09_4	2880011	Core	29	1000	0	0	45	1000	0	0	16	1000	0	0
Zt09_5	2861803	Core	31	1000	0	0	50	1000	0	0	19	1000	0	0
Zt09_6	2674951	Core	29	999	1	0	52	997	2	1	23	1000	0	0
Zt09_7	2665280	Core	64	172	35	793	98	95	20	885	34	1000	0	0
Zt09_8	2443572	Core	25	1000	0	0	41	1000	0	0	16	1000	0	0
Zt09_9	2142475	Core	32	945	18	37	58	786	37	177	26	1000	0	0
	Size	Percentage
Non-core	4608605	11.61
Core	35077646	88.39
Total	39686251

## Sheet: Zt05
						#Strain specific				#Species specific				#Species specific without strain specific
						Simulations in which, compared to the observed values,				Simulations in which, compared to the observed values,
						the number of strain specific genes was:				the number of species specific genes was:
Contig	Contig length	Nb of genes	Nb of orthologs with IPO323 core chromosomes	Percent of orthologs with IPO323 core chromosomes	GC%	Observed_count_specific_genes	Higher	Equal	Lower	Observed_count_specific_genes	Higher	Equal	Lower	Observed_count_specific_genes	Higher	Equal	Lower
Zt05_37	23929	0	-	-	32.31	-	-	-	-	-	-	-	-	-	-	-	-
Zt05_0	6256379	2226	1983	89.08	53.1	82	1000	0	0	120	1000	0	0	38	1000	0	0
Zt05_1	4044791	1268	1135	89.51	51.75	33	1000	0	0	84	1000	0	0	51	1000	0	0
Zt05_2	3679917	1189	1062	89.32	52.1	35	1000	0	0	69	1000	0	0	34	1000	0	0
Zt05_3	3058434	956	825	86.3	52.05	40	950	11	39	71	1000	0	0	31	1000	0	0
Zt05_4	2827486	943	800	84.84	52.12	39	954	12	34	72	995	0	5	33	1000	0	0
Zt05_5	2254466	767	681	88.79	52.3	25	996	1	3	53	999	0	1	28	1000	0	0
Zt05_7	2454671	754	667	88.46	51.88	14	1000	0	0	46	1000	0	0	32	1000	0	0
Zt05_6	2356248	681	554	81.35	50.91	44	84	23	893	72	279	48	673	28	1000	0	0
Zt05_13	1921807	608	514	84.54	52.1	21	989	6	5	48	970	7	23	27	1000	0	0
Zt05_75	1793459	556	490	88.13	51.65	16	999	0	1	38	993	3	4	22	1000	0	0
Zt05_16	1606558	570	475	83.33	52.91	33	296	63	641	44	971	12	17	11	1000	0	0
Zt05_17	1415222	472	412	87.29	52.5	11	999	1	0	22	1000	0	0	11	1000	0	0
Zt05_18	1167231	382	323	84.55	52.07	15	884	38	78	38	487	81	432	23	996	2	2
Zt05_70	919221	322	258	80.12	53.33	21	134	64	802	42	22	16	962	21	983	6	11
Zt05_27	176989	19	17	89.47	47.47	1	288	367	345	1	576	303	121	0	879	121	0
Zt05_72	40568	8	5	62.5	54.6	3	1	6	993	4	0	4	996	1	184	367	449
Zt05_21	676476	80	2	2.5	51.54	23	0	0	1000	38	0	0	1000	15	8	4	988
Zt05_84	34595	8	2	25	53.4	4	0	0	1000	6	0	0	1000	2	23	137	840
Zt05_19	729442	83	1	1.2	50.42	20	0	0	1000	46	0	0	1000	26	0	0	1000
Zt05_20	904980	114	1	0.88	48.41	53	0	0	1000	89	0	0	1000	36	0	0	1000
Zt05_26	289779	43	1	2.33	50.11	19	0	0	1000	30	0	0	1000	11	1	2	997
Zt05_83	76040	10	1	10	54.36	5	0	0	1000	8	0	0	1000	3	7	33	960
Zt05_104	31856	6	0	0	53.75	6	0	0	1000	6	0	0	1000	0	457	543	0
Zt05_14	505999	70	0	0	48.9	14	0	0	1000	44	0	0	1000	30	0	0	1000
Zt05_22	275957	33	0	0	49.26	12	0	0	1000	19	0	0	1000	7	11	28	961
Zt05_23	587962	72	0	0	50.82	26	0	0	1000	41	0	0	1000	15	0	2	998
Zt05_24	543608	74	0	0	50.84	23	0	0	1000	53	0	0	1000	30	0	0	1000
Zt05_25	561060	69	0	0	51.7	21	0	0	1000	32	0	0	1000	11	33	34	933
Zt05_96	25854	3	0	0	54.86	0	54	946	0	0	111	889	0	0	95	905	0
	Size	Percentage
Non-core	5151303	12.49
Core	35932879	87.13
Unclear	156802	0.38
Total	41240984
N.B.: In the table above "unclear" means that fewer than 10 genes were found on a particular contig, limiting our ability to compare the contig to the core chromosomes of the IPO323 reference.

## Sheet: Zt10
						#Strain specific				#Species specific				#Species specific without strain specific
						Simulations in which, compared to the observed values,				Simulations in which, compared to the observed values,
						the number of strain specific genes was:				the number of species specific genes was:
Contig	Contig length	Nb of genes	Nb of orthologs with IPO323 core chromosomes	Percent of orthologs with IPO323 core chromosomes	GC%	Observed_count_specific_genes	Higher	Equal	Lower	Observed_count_specific_genes	Higher	Equal	Lower	Observed_count_specific_genes	Higher	Equal	Lower
Zt10_0	6591773	2197	1995	90.81	52.33	32	1000	0	0	67	1000	0	0	35	1000	0	0
Zt10_7	2177816	768	696	90.62	52.42	12	999	1	0	32	1000	0	0	20	1000	0	0
Zt10_2	3907113	1251	1121	89.61	51.9	16	1000	0	0	66	996	2	2	50	1000	0	0
Zt10_6	2471526	741	653	88.12	51.62	18	880	43	77	50	631	58	311	32	1000	0	0
Zt10_10	1586251	536	472	88.06	52.87	10	972	17	11	18	1000	0	0	8	1000	0	0
Zt10_3	3166128	962	842	87.53	51.44	21	973	10	17	49	996	1	3	28	1000	0	0
Zt10_1	3658633	1223	1052	86.02	52.45	64	1	0	999	101	71	15	914	37	1000	0	0
Zt10_9	2001534	661	565	85.48	51.81	15	927	23	50	38	925	12	63	23	1000	0	0
Zt10_11	1401570	468	400	85.47	52.61	12	760	79	161	22	983	6	11	10	1000	0	0
Zt10_12	1308319	375	319	85.07	50.98	9	793	81	126	27	483	65	452	18	963	9	28
Zt10_4	2925395	938	789	84.12	51.77	40	36	9	955	72	253	51	696	32	1000	0	0
Zt10_5	2697149	885	741	83.73	52.47	35	87	44	869	84	1	4	995	49	976	3	21
Zt10_8	1943123	603	502	83.25	51.49	24	120	54	826	51	105	34	861	27	996	1	3
Zt10_15	634198	43	0	0	44.05	21	0	0	1000	31	0	0	1000	10	1	0	999
Zt10_13	612881	72	0	0	50.8	15	0	0	1000	30	0	0	1000	15	0	0	1000
Zt10_16	601459	78	0	0	49.55	21	0	0	1000	53	0	0	1000	32	0	0	1000
Zt10_18	600433	62	0	0	48.53	9	0	0	1000	30	0	0	1000	21	0	0	1000
Zt10_14	541278	63	0	0	51.46	11	0	0	1000	22	0	0	1000	11	0	3	997
Zt10_19	421526	65	0	0	49.43	6	2	8	990	23	0	0	1000	17	0	0	1000
	Size	Percentage
Non-core	3411775	8.69
Core	35836330	91.31
Unclear	0	0
Total	39248105
N.B.: In the table above "unclear" means that fewer than 10 genes were found on a particular contig, limiting our ability to compare the contig to the core chromosomes of the IPO323 reference.

## Sheet: Zp13
						#Species specific
						Simulations in which, compared to the observed values,
						the number of species specific genes was:
Contig	Contig length	Nb of genes	Nb of orthologs with IPO323 core chromosomes	Percent of orthologs with IPO323 core chromosomes	GC%	Observed_count_specific_genes	Higher	Equal	Lower
Zp13_25	35596	0	-	-	45.26	-	-	-	-
Zp13_83	23906	0	-	-	31.92	-	-	-	-
Zp13_84	26057	0	-	-	32.35	-	-	-	-
Zp13_90	22029	0	-	-	32.6	-	-	-	-
Zp13_93	17582	0	-	-	31.32	-	-	-	-
Zp13_76	2683136	859	776	90.34	52.26	23	998	1	1
Zp13_23	77531	19	17	89.47	50.16	1	209	386	405
Zp13_72	5901476	1802	1611	89.4	51.9	67	989	0	11
Zp13_71	170658	55	49	89.09	50.67	2	501	248	251
Zp13_20	896055	310	276	89.03	52.58	6	991	6	3
Zp13_10	2115121	710	632	89.01	52.45	19	996	3	1
Zp13_3	3617654	1173	1039	88.58	52.47	33	1000	0	0
Zp13_9	2317478	699	613	87.7	51.98	16	999	0	1
Zp13_75	287755	94	82	87.23	53.88	3	663	168	169
Zp13_6	2685343	687	597	86.9	50.87	25	924	20	56
Zp13_5	1425901	305	262	85.9	49.25	12	673	87	240
Zp13_8	1103581	408	350	85.78	52.98	15	801	67	132
Zp13_27	687707	229	196	85.59	52.23	10	536	120	344
Zp13_4	2126650	571	488	85.46	50.65	22	815	60	125
Zp13_19	1434377	465	397	85.38	52.49	13	978	9	13
Zp13_24	251785	90	76	84.44	52.85	5	257	169	574
Zp13_33	161166	32	27	84.38	50.73	2	174	265	561
Zp13_7	515899	134	113	84.33	50.09	7	312	141	547
Zp13_12	2033689	651	548	84.18	51.97	26	808	48	144
Zp13_31	155953	25	21	84	48.69	1	323	385	292
Zp13_21	442673	128	107	83.59	51.64	4	712	151	137
Zp13_1	1251096	442	368	83.26	53.36	23	266	81	653
Zp13_29	777735	171	140	81.87	49.11	10	184	110	706
Zp13_0	551620	118	93	78.81	49.33	6	322	147	531
Zp13_78	1274542	339	267	78.76	51.05	14	622	101	277
Zp13_26	1129321	285	223	78.25	51.02	16	219	77	704
Zp13_2	864703	249	193	77.51	52.34	16	76	44	880
Zp13_28	1150625	309	222	71.84	51.69	31	0	0	1000
Zp13_14	227596	43	30	69.77	48.85	4	46	95	859
Zp13_32	601333	92	2	2.17	51.76	41	0	0	1000
Zp13_13	663740	100	0	0	50.04	48	0	0	1000
Zp13_30	306005	40	0	0	50.78	17	0	0	1000
Zp13_73	22038	2	0	0	55.27	2	0	3	997
Zp13_77	150570	20	0	0	49.41	8	0	0	1000
Zp13_80	86499	1	0	0	45.35	1	0	45	955
Zp13_98	23245	2	0	0	55.32	1	5	80	915
Zp13_100	15020	2	0	0	55.79	2	0	1	999
	Size	Percentage
Non-core	1721648	4.27
Core	38318826	95.05
Unclear	271972	0.67
Total	40312446
N.B.: In the table above "unclear" means that fewer than 10 genes were found on a particular contig, limiting our ability to compare the contig to the core chromosomes of the IPO323 reference.

## Sheet: Zb87
						#Species specific
						Simulations in which, compared to the observed values,
						the number of species specific genes was:
Contig	Contig length	Nb of genes	Nb of orthologs with IPO323 core chromosomes	Percent of orthologs with IPO323 core chromosomes	GC%	Observed_count_specific_genes	Higher	Equal	Lower
Zb87_8	19894	0	-	-	46.09	-	-	-	-
Zb87_44	25213	0	-	-	31.71	-	-	-	-
Zb87_51	13902	0	-	-	31.07	-	-	-	-
Zb87_31	645971	130	117	90	48.84	8	820	72	108
Zb87_62	4403518	1394	1208	86.66	50.68	83	1000	0	0
Zb87_65	2857461	900	772	85.78	50.91	70	803	41	156
Zb87_14	3366557	915	783	85.57	49.9	51	1000	0	0
Zb87_64	3031462	908	776	85.46	50.87	54	1000	0	0
Zb87_11	2400195	704	597	84.8	50.35	52	881	27	92
Zb87_61	2744794	812	680	83.74	50.63	62	858	30	112
Zb87_2	773319	233	193	82.83	51.05	20	457	92	451
Zb87_22	2005227	462	382	82.68	48.58	35	756	59	185
Zb87_5	1864800	528	432	81.82	50.41	39	849	40	111
Zb87_71	840478	193	157	81.35	47.85	17	399	112	489
Zb87_16	3057636	887	716	80.72	50.23	87	92	12	896
Zb87_21	2079017	612	494	80.72	50.6	56	310	49	641
Zb87_32	1402869	348	280	80.46	49.1	30	474	61	465
Zb87_26	1839193	588	471	80.1	50.61	54	298	52	650
Zb87_30	1390549	381	303	79.53	50.08	34	376	79	545
Zb87_4	1615172	367	291	79.29	48.13	41	32	22	946
Zb87_17	2967292	790	617	78.1	50.03	83	32	11	957
Zb87_23	202250	57	44	77.19	49.61	8	54	59	887
Zb87_68	38692	5	3	60	45.05	2	6	61	933
Zb87_18	514423	62	2	3.23	45.16	30	0	0	1000
Zb87_41	490817	54	1	1.85	47.26	18	0	0	1000
Zb87_38	473431	83	1	1.2	48.92	36	0	0	1000
Zb87_28	36130	1	0	0	39.78	1	0	106	894
Zb87_37	51365	7	0	0	46.24	2	23	93	884
Zb87_40	435044	59	0	0	47.98	23	0	0	1000
	Size	Percentage
Non-core	1913715	4.6
Core	39487760	94.95
Unclear	185196	0.45
Total	41586671
N.B.: In the table above "unclear" means that fewer than 10 genes were found on a particular contig, limiting our ability to compare the contig to the core chromosomes of the IPO323 reference.

## Sheet: Za17
						#Species specific
						Simulations in which, compared to the observed values,
						the number of species specific genes was:
Contig	Contig length	Nb of genes	Nb of orthologs with IPO323 core chromosomes	Percent of orthologs with IPO323 core chromosomes	GC%	Observed_count_specific_genes	Higher	Equal	Lower
000055F	15566	0	-	-	39.32	-	-	-	-
000047F	129589	37	34	91.89	51.89	0	924	76	0
000028F	444367	107	98	91.59	49.26	6	654	131	215
000036F	348504	95	87	91.58	49.99	1	992	8	0
000007F	1477140	504	459	91.07	52.6	12	1000	0	0
000011F	1081172	370	332	89.73	52.65	5	1000	0	0
000015F	967066	298	265	88.93	52.2	11	988	9	3
000018F	741530	214	188	87.85	50.68	7	983	11	6
000027F	446625	103	90	87.38	49.27	2	980	13	7
000016F	825315	164	142	86.59	48.38	9	667	115	218
000006F	1603868	497	430	86.52	52.78	14	1000	0	0
000001F	2169396	701	601	85.73	52.05	53	244	48	708
000000F	3143552	988	842	85.22	51.3	57	950	11	39
000023F	565584	190	161	84.74	52.31	14	356	116	528
000008F	1459434	431	364	84.45	51.11	30	458	78	464
000022F	629149	231	195	84.42	53.31	12	820	72	108
000049F	104121	19	16	84.21	47.66	1	372	377	251
000037F	341449	89	74	83.15	49.64	7	300	136	564
000020F	676057	195	162	83.08	50.69	13	487	118	395
000002F	1993105	695	577	83.02	52.53	53	272	36	692
000030F	420648	135	112	82.96	52.79	1	999	1	0
000010F	1156695	414	342	82.61	53.49	21	941	19	40
000005F	1671174	527	435	82.54	52.32	42	132	43	825
000013F	1077471	405	334	82.47	53.08	20	943	16	41
000003F	1749568	633	519	81.99	52.9	38	853	36	111
000009F	1365152	338	277	81.95	49.32	21	679	84	237
000035F	350775	123	100	81.3	52.05	6	731	114	155
000031F	407715	138	112	81.16	52.24	9	514	125	361
000004F	1716324	577	468	81.11	52.43	44	220	49	731
000041F	227991	37	30	81.08	47.03	6	11	28	961
000014F	1063129	298	240	80.54	50.1	25	144	58	798
000012F	1076359	325	261	80.31	51.48	32	22	15	963
000034F	356681	84	67	79.76	49.57	6	376	179	445
000021F	650569	176	140	79.55	49.79	13	328	120	552
000024F	560825	150	119	79.33	50	16	32	28	940
000039F	269207	63	48	76.19	49.28	6	160	118	722
000044F	173832	29	22	75.86	46.96	1	599	250	151
000048F	115602	29	22	75.86	50.09	3	125	199	676
000026F	497007	81	61	75.31	47.77	10	24	38	938
000032F	383604	109	81	74.31	50.44	16	1	1	998
000017F	761289	230	169	73.48	51.72	21	86	44	870
000043F	188224	50	35	70	50.98	7	19	28	953
000019F	696643	219	153	69.86	51.7	30	0	0	1000
000025F	532570	191	128	67.02	53.18	38	0	0	1000
000046F	140758	30	19	63.33	48.17	7	2	1	997
000029F	429297	51	0	0	49.52	12	0	0	1000
000033F	379172	32	0	0	45.22	20	0	0	1000
000038F	287161	29	0	0	49.04	12	0	0	1000
000042F	219597	31	0	0	50.89	14	0	0	1000
000056F	13040	1	0	0	54.11	0	62	938	0
	Size	Percentage
Non-core	1315227	3.45
Core	36756835	96.47
Unclear	28606	0.08
Total	38100668
N.B.: In the table above "unclear" means that fewer than 10 genes were found on a particular contig, limiting our ability to compare the contig to the core chromosomes of the IPO323 reference.

## Sheet: Zpa63
Contig	Contig length	Nb of genes	Nb of orthologs with IPO323 core chromosomes	Percent of orthologs with IPO323 core chromosomes	GC%
000102F	38265	0	-	-	41.09
000100F	41748	0	-	-	42.35
000098F	49739	0	-	-	38.28
000121F	11085	0	-	-	31.01
000120F	11670	0	-	-	31.54
000135F	3156	0	-	-	29.72
000122F	10752	0	-	-	31.22
000128F	7872	0	-	-	31.21
000105F	34228	0	-	-	42.04
000101F	39064	0	-	-	37.14
000114F	21953	0	-	-	40.01
000078F	113210	11	11	100	43.46
000022F	581343	191	177	92.67	51.98
000077F	121420	37	34	91.89	50.47
000080F	99616	24	22	91.67	46.94
000071F	138903	24	22	91.67	45.68
000017F	737698	226	206	91.15	50.92
000095F	55969	20	18	90	50.31
000081F	92123	20	18	90	49.48
000009F	948252	349	313	89.68	52.96
000019F	645969	202	180	89.11	51.56
000002F	1549224	465	414	89.03	51.16
000048F	313693	93	82	88.17	49.96
000001F	1694222	521	459	88.1	51.15
000035F	410004	139	122	87.77	52.01
000013F	857905	252	221	87.7	50.88
000073F	136380	32	28	87.5	49.11
000082F	87390	16	14	87.5	50.42
000010F	898601	269	235	87.36	52.05
000003F	1477187	442	386	87.33	51.42
000006F	1155037	326	283	86.81	50.46
000004F	1457091	438	380	86.76	51.38
000061F	189778	30	26	86.67	46.33
000007F	1055592	375	325	86.67	51.95
000014F	811784	147	127	86.39	47.23
000063F	182557	29	25	86.21	45.23
000041F	378126	79	68	86.08	48.73
000062F	188361	57	49	85.96	50.19
000029F	426419	77	66	85.71	48.32
000016F	778919	186	159	85.48	49.59
000018F	670639	171	146	85.38	49.73
000043F	358121	114	97	85.09	51.91
000025F	533986	100	85	85	49.85
000053F	245617	59	50	84.75	47.82
000015F	799773	251	212	84.46	51.82
000005F	1321787	384	324	84.38	50.05
000000F	2525722	675	566	83.85	49.78
000054F	240682	42	35	83.33	48.91
000099F	47107	12	10	83.33	51.47
000067F	162058	30	25	83.33	48.2
000040F	381687	112	93	83.04	51.08
000072F	136412	41	34	82.93	49.83
000024F	528720	134	111	82.84	49.51
000030F	429094	93	77	82.8	49.28
000075F	121623	23	19	82.61	48.82
000020F	641141	207	170	82.13	51.82
000032F	426611	118	96	81.36	50.53
000086F	76201	16	13	81.25	46.27
000059F	199765	42	34	80.95	48.01
000028F	513449	124	100	80.65	48.68
000070F	150541	31	25	80.65	47.03
000088F	64522	15	12	80	48.01
000044F	346272	99	79	79.8	50.09
000021F	627162	166	132	79.52	49.97
000023F	555987	145	115	79.31	50.25
000042F	369343	124	97	78.23	49.77
000066F	167533	36	28	77.78	47.43
000036F	397999	117	91	77.78	50.5
000085F	82849	22	17	77.27	49.02
000051F	275801	39	30	76.92	46.65
000008F	1016516	237	181	76.37	49.41
000060F	172165	63	48	76.19	53.24
000058F	214134	46	35	76.09	47.59
000012F	849273	209	159	76.08	49.61
000026F	522264	131	99	75.57	50.55
000064F	180574	45	34	75.56	49.96
000038F	380833	97	73	75.26	49.05
000074F	131489	26	19	73.08	47.02
000027F	499986	142	102	71.83	52.8
000034F	410633	91	65	71.43	48.03
000057F	225353	41	29	70.73	46.01
000047F	306497	74	51	68.92	49.02
000011F	884021	260	177	68.08	52.01
000049F	285964	57	37	64.91	47.06
000056F	233657	42	26	61.9	47.21
000031F	424929	80	46	57.5	48.52
000089F	61727	9	1	11.11	55.06
000065F	178501	12	1	8.33	43.09
000039F	379507	32	0	0	44.99
000068F	152409	3	0	0	41.41
000084F	83932	2	0	0	41.09
000113F	22122	1	0	0	42.48
000052F	261617	11	0	0	44.47
000083F	86155	4	0	0	42.02
000045F	338731	24	0	0	44.12
000076F	125830	15	0	0	44.4
000037F	369380	33	0	0	46.05
000033F	408834	62	0	0	47.78
000069F	151256	10	0	0	43.97
000079F	110077	2	0	0	46.19
000046F	332426	20	0	0	42.77
000050F	290824	26	0	0	45.81
000094F	56662	2	0	0	42.53
	Size	Percentage
Non-core	2836906	6.85
Core	37719265	91.11
Unclear	842616	2.04
Total	41398787
N.B.: In the table above "unclear" means that fewer than 10 genes were found on a particular contig, limiting our ability to compare the contig to the core chromosomes of the IPO323 reference.
