# Supplementary material for: Genome compartmentalization predates species divergence in the plant pathogen genus Zymoseptoria
Source: BMC Genomics. 2020 Aug 26;21:588. doi: 10.1186/s12864-020-06871-w (PMC7448473; doi:10.1186/s12864-020-06871-w)
Supplement: Supplementary file 5 — Additional file 5: Table S5. Summary metrics of Zymoseptoria genome sequencing coverage, assembly size and median coverage per contig. [file 12864_2020_6871_MOESM5_ESM.xlsx]

## Sheet: Sheet1
	Nb records	Total length (bp)	Median depth of coverage per contig
Zt10	369549	3857531074	71.348
Zt05	513063	5050683123	51.4323
Zp13	559459	4245000321	73.903
Zb87	642422	5155676307	63.1825
Za17	537373	4226844136	82.8455
Zpa63	399349	3674774950	64.2181
